# Supplementary material for: Meiosis-specific prophase-like pathway controls cleavage-independent release of cohesin by Wapl phosphorylation
Source: PLoS Genet. 2019 Jan 3;15(1):e1007851. doi: 10.1371/journal.pgen.1007851 (PMC6317811; doi:10.1371/journal.pgen.1007851)
Supplement: S2 Table — Numerical data underlying graphs and summary statistics. (XLSX) [file pgen.1007851.s006.xlsx]

## Sheet: Fig1 B 
Rec8 kinetics											Zip1 kinetics																	Red1 kinetics
Time course I											Time course I																	Time course I											Red1 kinetics
	cdc20-mn					Rec8 kinetics						Dotty	Short	Long	Total		Dotty %	Short %	Long %										Dotty	Short	Long	Total		Dotty %	Short %	Long %
	Full arm	Discontinous	Total cells								0	0	0	0	87		0	0	0		Zip1 kinetics							0	0	0	0	100		0	0	0
0	0	0	100			cdc20-mn					2	32	0	0	125		25.6	0	0									2	18	5	0	100		18	5	0
2	0	0	100			Full arm	Discontinous	SD	SD		3	54	23	7	129		41.8605	17.8295	5.42636									3	15	20	13	100		15	20	13			Dotty %	Short %	Long %	SD	SD	SD
3	20	0	100		0	0	0	0	0		4	24	30	50	132		18.1818	22.7273	37.8788		Dotty %	Short %	Long %	SD	SD	SD		4	7	18	35	100		7	18	35		0	0	0	0	0	0	0
4	48	0	100		2	0	0	0	0		5	7	18	75	122		5.7377	14.7541	61.4754	0	0	0	0	0	0	0		5	12	15	62	100		12	15	62		2	15.3333	7	0	2.51661	1.73205	0
5	80	6	100		3	20.6667	0	3.05505	0		6	18	24	38	136		13.2353	17.6471	27.9412	2	23.5023	0	0	2.08582	0	0		6	17	15	39	100		17	15	39		3	16.3333	20	16.6667	3.21455	2	3.51188
6	62	34	100		4	40	0	8	0		8	16	9	13	89		17.9775	10.1124	14.6067	3	42.9418	20.1067	5.72473	1.66551	2.08756	0.371157		8	23	12	6	100		23	12	6		4	8.33333	21.6667	37	1.52753	3.21455	2
8	22	65	100		5	68.6667	7.33333	13.3167	2.3094		10	29	6	4	106		27.3585	5.66038	3.77358	4	17.7415	23.5302	39.9767	0.572736	1.84541	2.00784		10	42	7	3	100		42	7	3		5	11	18.6667	59.3333	2.64575	3.51188	3.05505
10	18	72	100		6	52.3333	30.6667	8.5049	4.16333		12	32	3	0	79		40.5063	3.79747	0	5	5.42538	16.6274	61.3876	0.475574	2.08135	2.80821		12	25	5	1	100		25	5	1		6	15.6667	15.3333	37.3333	1.52753	2.51661	2.08167
12	12	75	100		8	22.6667	53	3.05505	10.8167		14	29	3	0	86		33.7209	3.48837	0	6	12.8007	19.9558	29.1166	1.87774	3.5458	5.0154												8	24.6667	10	7.33333	2.08167	1.73205	1.52753
14	8	80	100		10	16	59.6667	2	10.7858											8	15.7439	8.54263	13.7027	2.23201	1.40385	1.01001												10	40.6667	6.33333	3	3.21455	1.1547	0
					12	10.6667	64.3333	2.3094	9.29157											10	25.8702	6.0698	4.15235	1.33935	0.528684	0.533048												12	26.6667	5	1	1.52753	0	0
Time course II					14	8.66667	66.6667	1.1547	11.7189		Time course II									12	39.1284	3.25506	0.938561	1.71382	0.689342	0.848954		Time course II
	Full arm	Discontinous										Dotty	Short	Long	Total		Dotty %	Short %	Long %	14	34.4736	3.88703	0	4.63281	0.372177	0			Dotty	Short	Long	Total		Dotty %	Short %	Long %
0	0	0	100								0	0	0	0	67		0	0	0									0	0	0	0	100		0	0	0
2	0	0	100								2	27	0	0	115		23.4783	0	0									2	15	8	0	100		15	8	0
3	24	0	100								3	48	25	7	114		42.1053	21.9298	6.14035									3	14	22	17	100		14	22	17
4	32	0	100								4	20	26	47	117		17.094	22.2222	40.1709									4	8	24	37	100		8	24	37
5	54	10	100								5	6	20	72	123		4.87805	16.2602	58.5366									5	13	22	60	100		13	22	60
6	49	26	100								6	13	22	30	121		10.7438	18.1818	24.7934									6	16	18	35	100		16	18	35
8	26	44	100								8	17	8	15	108		15.7407	7.40741	13.8889									8	24	9	9	100		24	9	9
10	14	55	100								10	26	7	5	105		24.7619	6.66667	4.7619									10	43	5	3	100		43	5	3
12	8	58	100								12	48	3	2	121		39.6694	2.47934	1.65289									12	27	5	1	100		27	5	1
14	8	62	100								14	23	3	0	76		30.2632	3.94737	0
Time course III
	Full arm	Discontinous									Time course III																	Time course II
0	0	0	100									Dotty	Short	Long	Total		Dotty %	Short %	Long %										Dotty	Short	Long	Total		Dotty %	Short %	Long %
2	0	0	100								0	0	0	0	72		0	0	0									0	0	0	0	100		0	0	0
3	18	0	100								2	24	0	0	112		21.4286	0	0									2	13	8	0	100		13	8	0
4	40	0	100								3	48	22	6	107		44.8598	20.5607	5.60748									3	20	18	20	100		20	18	20
5	72	6	100								4	21	30	49	117		17.9487	25.641	41.8803									4	10	23	39	100		10	23	39
6	46	32	100								5	6	20	68	106		5.66038	18.8679	64.1509									5	8	19	56	100		8	19	56
8	20	50	100								6	15	25	36	104		14.4231	24.0385	34.6154									6	14	13	38	100		14	13	38
10	16	52	100								8	15	9	14	111		13.5135	8.10811	12.6126									8	27	9	7	100		27	9	7
12	12	60	100								10	26	6	4	102		25.4902	5.88235	3.92157									10	37	7	3	100		37	7	3
14	10	58	100								12	32	3	1	86		37.2093	3.48837	1.16279									12	28	5	1	100		28	5	1
											14	28	3	0	71		39.4366	4.22535	0

## Sheet: Fig 1 C & J 
		cdc20-mn_5hr					cdc20-mn_8hr				Rec8N_6hr				Rec8N_10hr
		Rec8					Rec8				Rec8				Rec8
		Total Intensity	Background	Actual Intensity			Total Intensity	Background	Actual Intensity		Total Intensity	Background	Actual Intensity		Total Intensity	Background	Actual Intensity
	1	181464	1874	179590		1	76752	1683	75069	1	211448	2106	209342	1	124610	1592	123018
	2	293592	1874	291718		2	128290	1683	126607	2	195374	2106	193268	2	115073	1592	113481
	3	225226	1874	223352		3	101399	1683	99716	3	202048	2106	199942	3	136654	1592	135062
	4	151063	1874	149189		4	58232	1683	56549	4	239693	2106	237587	4	193650	1592	192058
	5	178390	1874	176516		5	44441	1683	42758	5	231762	2106	229656	5	198552	1592	196960
	6	218090	1874	216216		6	163302	1683	161619	6	247104	2106	244998	6	216048	1592	214456			t test
	7	186552	1874	184678		7	103918	1683	102235	7	258203	2106	256097	7	108981	1592	107389
	8	197185	1874	195311		8	122725	1683	121042	8	229706	2106	227600	8	74073	1592	72481			Comparison	p value	Summary
	9	240969	1874	239095		9	119541	1683	117858	9	271385	2106	269279	9	98495	1592	96903	1	cdc20-mn_5hr	1 Vs 2	P < 0.001	***
	10	225170	1874	223296		10	107984	1683	106301	10	264992	2106	262886	10	62780	1592	61188	2	cdc20-mn_8hr
	11	266871	1874	264997		11	224945	1683	223262	11	204965	2106	202859	11	165490	1592	163898	3	Rec8N_6hr	3 Vs 4	P < 0.001	***
	12	208007	1874	206133		12	90631	1683	88948	12	212918	2106	210812	12	114027	1592	112435	4	Rec8N_10hr
	13	198366	1874	196492		13	65534	1683	63851	13	275725	2106	273619	13	179954	1592	178362
	14	177554	1874	175680		14	101809	1683	100126	14	210584	2106	208478	14	207409	1592	205817
	15	194770	1874	192896		15	147331	1683	145648	15	259810	2106	257704	15	160933	1592	159341
	16	228118	1874	226244		16	112930	1683	111247	16	344332	2106	342226	16	139701	1592	138109
	17	282448	1874	280574		17	119594	1683	117911	17	209587	2106	207481	17	92574	1592	90982
	18	310331	1874	308457		18	104144	1683	102461	18	194184	2106	192078	18	144611	1592	143019
	19	320492	1874	318618		19	103620	1683	101937	19	219836	2106	217730	19	181216	1592	179624
	20	241029	1874	239155		20	152537	1683	150854	20	241328	2106	239222	20	160746	1592	159154
	21	246926	1874	245052		21	138204	1683	136521	21	266239	2106	264133	21	131221	1592	129629
	22	243097	1874	241223		22	195403	1683	193720	22	247608	2106	245502	22	129960	1592	128368
	23	226031	1874	224157		23	128585	1683	126902	23	303846	2106	301740	23	131230	1592	129638
	24	234951	1874	233077		24	100058	1683	98375	24	227305	2106	225199	24	199543	1592	197951
	25	259377	1874	257503		25	156506	1683	154823	25	283940	2106	281834	25	134115	1592	132523
	26	263337	1874	261463		26	125922	1683	124239	26	313661	2106	311555	26	159966	1592	158374
	27	288507	1874	286633		27	161259	1683	159576	27	282734	2106	280628	27	150252	1592	148660
	28	191046	1874	189172		28	102210	1683	100527	28	254499	2106	252393	28	98936	1592	97344
	29	242308	1874	240434		29	103840	1683	102157	29	215632	2106	213526	29	169650	1592	168058
	30	160945	1874	159071		30	113713	1683	112030	30	196732	2106	194626	30	108964	1592	107372
	31	193689	1874	191815		31	109365	1683	107682	31	195621	2106	193515	31	121453	1592	119861
	32	192953	1874	191079		32	155179	1683	153496	32	207816	2106	205710	32	175615	1592	174023
	33	285561	1874	283687		33	86648	1683	84965				239163	33	179216	1592	177624
	34	216350	1874	214476		34	113953	1683	112270					34	177752	1592	176160
	35	210636	1874	208762		35	161661	1683	159978					35	153363	1592	151771
				226166					118379					36	150541	1592	148949
														37	113015	1592	111423
														38	186080	1592	184488
																	144367
		cdc20-mn_5hr				cdc20-mn_8hr				Rec8N_6hr				Rec8N_10hr
		DAPI				DAPI				DAPI				DAPI
		Total Intensity	Background	Actual Intensity			Total Intensity	Background	Actual Intensity		Total Intensity	Background	Actual Intensity		Total Intensity	Background	Actual Intensity
	1	371137	58979	312158		1	524963	63728	461235	1	304416	55393	249023	1	503294	67362	435932
	2	368564	58979	309585		2	225596	63728	161868	2	472082	55393	416689	2	480417	67362	413055
	3	322039	58979	263060		3	177976	63728	114248	3	526240	55393	470847	3	323978	67362	256616
	4	184150	58979	125171		4	222539	63728	158811	4	398687	55393	343294	4	319973	67362	252611
	5	355903	58979	296924		5	240284	63728	176556	5	360479	55393	305086	5	281490	67362	214128
	6	333603	58979	274624		6	212412	63728	148684	6	392802	55393	337409	6	243118	67362	175756
	7	384245	58979	325266		7	449726	63728	385998	7	432483	55393	377090	7	349877	67362	282515
	8	339674	58979	280695		8	219939	63728	156211	8	327739	55393	272346	8	370925	67362	303563
	9	232662	58979	173683		9	385232	63728	321504	9	411386	55393	355993	9	371902	67362	304540
	10	246523	58979	187544		10	391649	63728	327921	10	335454	55393	280061	10	580861	67362	513499
	11	228357	58979	169378		11	427462	63728	363734	11	501515	55393	446122	11	305622	67362	238260
	12	481450	58979	422471		12	551609	63728	487881	12	400539	55393	345146	12	355687	67362	288325
	13	300048	58979	241069		13	654341	63728	590613	13	312580	55393	257187	13	356543	67362	289181
	14	550855	58979	491876		14	309377	63728	245649	14	211632	55393	156239	14	299408	67362	232046
	15	906001	58979	847022		15	344316	63728	280588	15	307541	55393	252148	15	390755	67362	323393
	16	276566	58979	217587		16	337080	63728	273352	16	620325	55393	564932	16	512931	67362	445569
	17	414552	58979	355573		17	642437	63728	578709	17	586476	55393	531083	17	343474	67362	276112
	18	448531	58979	389552		18	396834	63728	333106	18	402028	55393	346635	18	448692	67362	381330
	19	349990	58979	291011		19	197178	63728	133450	19	310406	55393	255013	19	463598	67362	396236
	20	363182	58979	304203		20	239790	63728	176062	20	376649	55393	321256	20	502420	67362	435058
	21	300604	58979	241625		21	350231	63728	286503	21	273439	55393	218046	21	398956	67362	331594
	22	270308	58979	211329		22	334699	63728	270971	22	344311	55393	288918	22	464039	67362	396677
	23	263273	58979	204294		23	349174	63728	285446	23	354159	55393	298766	23	489438	67362	422076
	24	334192	58979	275213		24	396128	63728	332400	24	488652	55393	433259	24	475426	67362	408064
	25	434759	58979	375780		25	239790	63728	176062	25	433320	55393	377927	25	470779	67362	403417
	26	452293	58979	393314		26	296607	63728	232879	26	308625	55393	253232	26	442159	67362	374797
	27	395607	58979	336628		27	413069	63728	349341	27	360503	55393	305110	27	431425	67362	364063
	28	309158	58979	250179		28	221816	63728	158088	28	221011	55393	165618	28	375029	67362	307667
	29	352521	58979	293542		29	189370	63728	125642	29	269665	55393	214272	29	321821	67362	254459
	30	440453	58979	381474		30	281916	63728	191161	30	478214	55393	422821	30	286211	67362	218849
	31	438824	58979	379845		31	499452	63728	206622	31	474533	55393	419140	31	297045	67362	229683
	32	306290	58979	247311		32	942473	63728	234534	32	385966	55393	330573	32	327104	67362	259742
	33	254889	58979	195910					272682	33	397467	55393	342074	33	606180	67362	538818
	34	270350	58979	211371						34	535306	55393	479913	34	602300	67362	534938
	35	298262	58979	239283						35	567024	55393	511631	35	621123	67362	553761
				300444									341283	36	257520	67362	190158
														37	252285	67362	184923
														38	319137	67362	251775
																	333768

## Sheet: Fig 1E 
ndt80										cdc20-mn
		Rec8		DAPI							Rec8		DAPI
		5h	8h	5h	8h						5h	8h	5h	8h
	1	340696	237987	2801180	2633637					1	263386	159480	1577759	1738473
	2	305208	252265	2582816	2542234					2	299267	145226	3177449	2173837
	3	223940	205951	1907091	2359928					3	274594	167263	2183749	2583937
	4	287025	230145	2840534	2745819					4	239009	118238	2478372	1839284
	5	220829	180121	2495594	2909131					5	227001	173643	3028938	2392039
	6	223361	249266	2060854	1636802					6	288734	156253	2819374	1902329
	7	237987	221679	2523570	1965645					7	217962	183672	2303948	2018374
	8	147267	147940	2348021	1465533					8	205570	178273	2194857	2683726
	9	221751	229142	1626642	1590935					9	246372	167293	1787364	1493837
	10	238429	258151	2466655	2611206					10	256271	148293	1934842	1893838
	11	280848	288372	1574792	2411731					11	247382	127634	2067382	1928912
	12	143952	261927	1915901	1674178					12	228932	168263	2367282	2192817
	13	201292	314260	2269134	1390224					13	269383	189376	2617826	2718281
	14	322907	271835	1562549	2607432					14	256372	108473	2471928	2681928
	15	284062	269915	2879651	2738693					15	226795	128994	2281227	1826711
	Avg	245304	241264	2.257e+06	2.21888e+06					Avg	249802	154692	2.35282e+06	2.13789e+06
	SD	58082.2	41884.2	457723	535259					SD	26483.4	24600.4	438577	390235
			t test									t test
			Rec8 Comparison	p value	Summary							Rec8 Comparison	p value	Summary
			5h Vs 8h	P >0.05	ns							5h Vs 8h	P < 0.001	***

## Sheet: Fig 1G
	Counted 100 cells in each time point
	Red1
	Time course I	Time course II	Time course III			Ave	SD			Red1	Rec8	SD	SD
0	0	0	0		0	0	0		0	0	0	0	0
2	42	36	42		2	40	3.4641		2	40	22.6667	3.4641	3.05505
3	69	76	63		3	69.3333	6.50641		3	69.3333	56.6667	6.50641	7.23418
4	82	85	87		4	84.6667	2.51661		4	84.6667	80.6667	2.51661	5.1316
5	36	42	47		5	41.6667	5.50757		5	41.6667	58.6667	5.50757	6.80686
6	12	14	9		6	11.6667	2.51661		6	11.6667	27	2.51661	6.245
8	6	2	3		8	3.66667	2.08167		8	3.66667	8.33333	2.08167	2.88675
10	3	3	2		10	2.66667	0.57735		10	2.66667	5.66667	0.57735	2.51661
12	3	3	2		12	2.66667	0.57735		12	2.66667	4.66667	0.57735	1.52753
24	2	2	0		24	1.33333	1.1547		24	1.33333	3.33333	1.1547	0.57735
	Rec8
	Time course I	Time course II	Time course III			Ave	SD
0	0	0	0		0	0	0
2	20	22	26		2	22.6667	3.05505
3	52	53	65		3	56.6667	7.23418
4	85	82	75		4	80.6667	5.1316
5	64	51	61		5	58.6667	6.80686
6	20	29	32		6	27	6.245
8	5	10	10		8	8.33333	2.88675
10	6	8	3		10	5.66667	2.51661
12	5	3	6		12	4.66667	1.52753
24	3	4	3		24	3.33333	0.57735

## Sheet: Fig 1H
	red1 negative				red1 positive	Mean
Rec8_6h		Mean		Rec8_6h		Mean
	1	24.787			1	51.57
	2	31.151			2	59.328
	3	30.954			3	71.124
	4	15.519			4	62.092
	5	28.933			5	51.912
	6	26.636			6	47.795
	7	41.22			7	41.51
	8	29.499			8	55.158
	9	39.722			9	60.565
	10	30.921			10	53.816
	11	43.372			11	68.765
	12	33.154			12	55.535
	13	28.536			13	60.456
	14	31.652			14	67.297
	15	33.362			15	69.027
	16	23.365			16	85.194
	17	34.941			17	48.475
	18	34.682			18	65.864
	19	29.667			19	76.364				t test
	20	47.339			20	59.999				Comparison	p value	Summary
	average	31.9706			average	60.5923		1	Rec8_6h	1 Vs 2	P < 0.001	***
	SD	7.22367			SD	10.5439		2	Rec8_6h
DAPI		Mean		DAPI		Mean
	1	90.327			1	118.591
	2	138.246			2	86.054
	3	114.891			3	135.864
	4	52.037			4	126.617
	5	120.819			5	132.619
	6	132.106			6	65.357
	7	121.586			7	130.123
	8	126.534			8	132.853
	9	119.387			9	82.457
	10	93.472			10	79.606
	11	112.449			11	138.088
	12	113.084			12	76.126
	13	99.655			13	130.583
	14	107.583			14	126.089
	15	40.309			15	136.609
	16	133.052			16	83.562
	17	138.136			17	134.63
	18	68.63			18	128.07
	19	129.061			19	121.595
	20	134.046			20	139.813
	Mean	109.27			Mean	115.265
	SD	27.9979			SD	25.2715

## Sheet: Fig 2 B & C
																	Time course II
Time course I						Tub				H2B				AcSmc3				Rec8					Tub				H2B				AcSmc3				Time course III
	Rec8	Raw Int	Back ground Int	Actual Int		Raw Int	Back ground Int	Actual Int		Raw Int	Back ground Int	Actual Int		Raw Int	Back ground Int	Actual Int			Raw Int	Back ground Int	Actual Int		Raw Int	Back ground Int	Actual Int		Raw Int	Back ground Int	Actual Int		Raw Int	Back ground Int	Actual Int			Rec8					Tub				H2B				AcSmc3
	cdc20-mn_5hr_WCE	870897	103890	767007		554837	173827	381010		542847	184738	358109		389711	51002	338709		cdc20-mn_5hr_WCE	877310	113029	764281		105244	18637	86607		255880	126371	129509		129483	47829	81654.1				Raw Int	Back ground Int	Actual Int		Raw Int	Back ground Int	Actual Int		Raw Int	Back ground Int	Actual Int		Raw Int
	cdc20-mn_5hr_Sup	192383	103890	88492.5		563726	173827	389899		193837	184738	9099		102642	51002	51640.3		cdc20-mn_5hr_Sup	180162	113029	67133.4		148450	18637	129813		174574	126371	48203		66707.9	47829	18878.9			cdc20-mn_5hr_WCE	883273	115291	767982		248383	18392	229991		378738	138278	240460		267823
	cdc20-mn_5hr_Pel	786133	103890	682242		183729	173827	9902		562536	184738	377798		331335	51002	280333		cdc20-mn_5hr_Pel	791618	113029	678589		51877	18637	33240		300415	126371	174044		186146	47829	138317			cdc20-mn_5hr_Sup	191398	115291	76107.3		268393	18392	250001		168393	138278	30115		84673
	cdc20-mn_8hr_WCE	2.06358e+06	103890	1.95969e+06		498293	173827	324466		539471	184738	354733		302076	51002	251074		cdc20-mn_8hr_WCE	736954	113029	623925		135609	18637	116972		345653	126371	219282		260592	47829	212763			cdc20-mn_5hr_Pel	796828	115291	681537		40018	18392	21626		412783	138278	274505		237382
	cdc20-mn_8hr_Sup	762603	103890	658713		419483	173827	245656		198034	184738	13296		190015	51002	139013		cdc20-mn_8hr_Sup	711414	113029	598385		162905	18637	144268		181949	126371	55578		181666	47829	133837			cdc20-mn_8hr_WCE	1.42839e+06	115291	1.3131e+06		243932	18392	225540		422832	138278	284554		283029
	cdc20-mn_8hr_Pel	384592	103890	280702		248392	173827	74565		524317	184738	339579		78706.5	51002	27704.5		cdc20-mn_8hr_Pel	240902	113029	127873		42179	18637	23542		250901	126371	124530		95393.1	47829	47564.1			cdc20-mn_8hr_Sup	745283	115291	629993		213992	18392	195600		171982	138278	33704		184992
	ndt80_5hr_WCE	891240	103890	787350		578372	173827	404545		613827	184738	429089		267953	51002	216951		ndt80_5hr_WCE	832300	113029	719271		203801	18637	185164		345473	126371	219102		279017	47829	231188			cdc20-mn_8hr_Pel	309092	115291	193802		69829	18392	51437		389393	138278	251115		85738
	ndt80_5hr_Sup	169033	103890	65142.8		559038	173827	385211		201938	184738	17200		93112.3	51002	42110.3		ndt80_5hr_Sup	143734	113029	30704.8		200004	18637	181367		183117	126371	56746		96919.2	47829	49090.2			ndt80_5hr_WCE	859982	115291	744692		299832	18392	281440		469283	138278	331005		278392
	ndt80_5hr_Pel	812203	103890	708313		190289	173827	16462		583728	184738	398990		245402	51002	194400		ndt80_5hr_Pel	859702	113029	746673		36422	18637	17785		268068	126371	141697		254958	47829	207129			ndt80_5hr_Sup	162283	115291	46991.8		298832	18392	280440		174728	138278	36450		94783
	ndt80_8hr_WCE	953860	103890	849969		538291	173827	364464		603828	184738	419090		307201	51002	256199		ndt80_8hr_WCE	813772	113029	700743		186096	18637	167459		194504	126371	68133		260233	47829	212404			ndt80_5hr_Pel	839283	115291	723992		36272	18392	17880		414823	138278	276545		258272
	ndt80_8hr_Sup	133211	103890	29321		542839	173827	369012		198493	184738	13755		84026.2	51002	33024.2		ndt80_8hr_Sup	160395	113029	47366.4		193743	18637	175106		146546	126371	20175		93924.6	47829	46095.6			ndt80_8hr_WCE	880193	115291	764902		283843	18392	265451		383783	138278	245505		283782
	ndt80_8hr_Pel	683477	103890	579586		192893	173827	19066		627371	184738	442633		169074	51002	118072		ndt80_8hr_Pel	642457	113029	529428		25924	18637	7287		164564	126371	38193		223263	47829	175434			ndt80_8hr_Sup	161293	115291	46002.4		298382	18392	279990		152839	138278	14561		90283
																																				ndt80_8hr_Pel	652719	115291	537428		33032	18392	14640		387828	138278	249550		201928
											t test
											Comparison	p value	Summary
									1	cdc20-mn_5hr_Sup	1 Vs 2	P < 0.01	**
									2	cdc20-mn_8hr_Sup
											t test
											Comparison	p value	Summary
									1	ndt80_5hr_Sup	1 Vs 2	P > 0.05	ns
									2	ndt80_8hr_Sup
											t test
											Comparison	p value	Summary
									1	cdc20-mn_5hr_Sup	1 Vs 2	P < 0.05	*
									2	cdc20-mn_8hr_Sup
											t test
											Comparison	p value	Summary
									1	ndt80_5hr_Sup	1 Vs 2	P > 0.05	ns
									2	ndt80_8hr_Sup
[truncated: 2 more columns]

## Sheet: Fig 2 E
	cdc20-mn																									OE cuso4_3h						OE cuso4_8h							OE cuso4_5h						OE cuso4_8h
	OE cuso4_5h						OE cuso4_8h						WOE cuso4_5h						WOE cuso4_8h
	Rec8						Rec8						Rec8						Rec8							Rec8						Rec8							Rec8						Rec8
		Raw Int	Back ground Int	Actual Int				Raw Int	Back ground Int	Actual Int				Raw Int	Back ground Int	Actual Int				Raw Int	Back ground Int	Actual Int					Raw Int	Back ground Int	Actual Int				Raw Int	Back ground Int	Actual Int					Raw Int	Back ground Int	Actual Int				Raw Int	Back ground Int	Actual Int
	1	152673	2718	149955			1	78903	3526	75377			1	151810	2638	149172			1	74294	2910	71384				1	156273	2382	153891			1	20393	2182	18211				1	188060	2837	185223			1	23410	2461	20949
	2	227182	2718	224464			2	68293	3526	64767			2	212470	2638	209832			2	78338	2910	75428				2	142623	2382	140241			2	37283	2182	35101				2	172838	2837	170001			2	46379	2461	43918
	3	203819	2718	201101			3	68273	3526	64747			3	225990	2638	223352			3	59375	2910	56465				3	128932	2382	126550			3	31839	2182	29657				3	103635	2837	100798			3	35738	2461	33277
	4	189283	2718	186565			4	72619	3526	69093			4	173580	2638	170942			4	80589	2910	77679				4	89832	2382	87450			4	39282	2182	37100				4	187951	2837	185114			4	41043	2461	38582
	5	147282	2718	144564			5	92816	3526	89290			5	157080	2638	154442			5	57736	2910	54826				5	149032	2382	146650			5	11829	2182	9647				5	172526	2837	169689			5	21748	2461	19287
	6	147293	2718	144575			6	85627	3526	82101			6	173390	2638	170752			6	198697	2910	195787				6	129032	2382	126650			6	32839	2182	30657				6	167041	2837	164204			6	23033	2461	20572
	7	138293	2718	135575			7	142623	3526	139097			7	124360	2638	121722			7	81522	2910	78612				7	110293	2382	107911			7	15928	2182	13746				7	166701	2837	163864			7	18352	2461	15891
	8	227819	2718	225101			8	78372	3526	74846			8	235250	2638	232612			8	90970	2910	88060				8	138293	2382	135911			8	18928	2182	16746				8	171069	2837	168232			8	21598	2461	19137
	9	157283	2718	154565			9	152613	3526	149087			9	148460	2638	145822			9	66520	2910	63610				9	128939	2382	126557			9	22910	2182	20728				9	174623	2837	171786			9	25092	2461	22631
	10	142732	2718	140014			10	78263	3526	74737			10	132470	2638	129832			10	153823	2910	150913				10	159302	2382	156920			10	9019	2182	6837				10	171224	2837	168387			10	15992	2461	13531
	11	229019	2718	226301			11	98273	3526	94747			11	171030	2638	168392			11	71105	2910	68195				11	128932	2382	126550			11	12902	2182	10720				11	183288	2837	180451			11	6175	2461	3714
	12	210293	2718	207575			12	67362	3526	63836			12	240600	2638	237962			12	77059	2910	74149				12	148293	2382	145911			12	38920	2182	36738				12	181955	2837	179118			12	43309	2461	40848
	13	201938	2718	199220			13	116273	3526	112747			13	228260	2638	225622			13	125648	2910	122738				13	139023	2382	136641			13	40930	2182	38748				13	174587	2837	171750			13	37601	2461	35140
	14	201673	2718	198955			14	67362	3526	63836			14	214810	2638	212172			14	108072	2910	105162				14	78323	2382	75941			14	32984	2182	30802				14	96743	2837	93906			14	16137	2461	13676
	15	148267	2718	145549			15	89273	3526	85747			15	131550	2638	128912			15	63085	2910	60175				15	78293	2382	75911			15	49203	2182	47021				15	186089	2837	183252			15	37684	2461	35223
	16	138293	2718	135575			16	67263	3526	63737			16	103060	2638	100422			16	54214	2910	51304				16	168932	2382	166550			16	24920	2182	22738				16	103494	2837	100657			16	30596	2461	28135
	17	93728	2718	91010			17	117283	3526	113757			17	119680	2638	117042			17	158135	2910	155225				17	78374	2382	75992			17	38293	2182	36111				17	92938	2837	90101			17	41344	2461	38883
	18	156273	2718	153555			18	56372	3526	52846			18	141370	2638	138732			18	69324	2910	66414				18	89283	2382	86901			18	29039	2182	26857				18	89082	2837	86245			18	43971	2461	41510
	19	129031	2718	126313			19	98273	3526	94747			19	139820	2638	137182			19	88690	2910	85780				19	128932	2382	126550			19	34928	2182	32746				19	157730	2837	154893			19	22824	2461	20363
	20	157283	2718	154565			20	67624	3526	64098			20	155790	2638	153152			20	72389	2910	69479				20	118932	2382	116550			20	38932	2182	36750				20	172464	2837	169627			20	43655	2461	41194
	21	189028	2718	186310			21	126273	3526	122747			21	191990	2638	189352			21	64084	2910	61174				21	147827	2382	145445			21	28372	2182	26190				21	195256	2837	192419			21	27096	2461	24635
	22	147832	2718	145114			22	67263	3526	63737			22	134990	2638	132352			22	59842	2910	56932				22	89382	2382	87000			22	27382	2182	25200				22	196936	2837	194099			22	30425	2461	27964
	23	149203	2718	146485			23	92837	3526	89311			23	137720	2638	135082			23	55381	2910	52471				23	189273	2382	186891			23	29302	2182	27120				23	91469	2837	88632			23	28987	2461	26526
	24	149203	2718	146485			24	92781	3526	89255			24	142120	2638	139482			24	66913	2910	64003				24	118293	2382	115911			24	12928	2182	10746				24	181090	2837	178253			24	18550	2461	16089
	25	162731	2718	160013			25	179283	3526	175757			25	164920	2638	162282			25	112652	2910	109742				25	102932	2382	100550			25	9302	2182	7120				25	122416	2837	119579			25	22004	2461	19543
	26	157283	2718	154565			26	56273	3526	52747			26	167530	2638	164892			26	61065	2910	58155				26	168273	2382	165891			26	17262	2182	15080				26	176740	2837	173903			26	44891	2461	42430
	27	236173	2718	233455			27	109273	3526	105747			27	245290	2638	242652			27	76764	2910	73854				27	167232	2382	164850			27	33728	2182	31546				27	187807	2837	184970			27	31769	2461	29308
	28	147832	2718	145114			28	92813	3526	89287			28	107690	2638	105052			28	71380	2910	68470				28	189283	2382	186901			28	23829	2182	21647				28	93164	2837	90327			28	27477	2461	25016
	29	106723	2718	104005			29	98732	3526	95206			29	169250	2638	166612			29	151706	2910	148796				29	189823	2382	187441			29	32782	2182	30600				29	160034	2837	157197			29	39152	2461	36691
	30	156273	2718	153555			30	56736	3526	53210			30	208090	2638	205452			30	66913	2910	64003				30	90283	2382	87901			30	25617	2182	23435				30	194305	2837	191468			30	29110	2461	26649
				164007	36435.4					87674.8	29699.6					165709	41091.3					84299.5	36085.7						129034	34079.2					25211.5	10537.3						154272	37153.5					27377.1	10414.5
	DAPI						DAPI						DAPI						DAPI							DAPI						DAPI							DAPI						DAPI
		Raw Int	Back ground Int	Actual Int				Raw Int	Back ground Int	Actual Int				Raw Int	Back ground Int	Actual Int				Raw Int	Back ground Int	Actual Int					Raw Int	Back ground Int	Actual Int				Raw Int	Back ground Int	Actual Int					Raw Int	Back ground Int	Actual Int				Raw Int	Back ground Int	Actual Int
	1	9438321	39288	9399033			1	7882738	39289	7843449			1	9560460	41029	9519431			1	8684476	34625	8649851				1	9283783	47828	9235955			1	7288378	39028	7249350				1	11696037	39289	11656748			1	8352828	36728	8316100
	2	9527371	39288	9488083			2	8928372	39289	8889083			2	9509027	41029	9467998			2	8595394	34625	8560769				2	8929832	47828	8882004			2	8298278	39028	8259250				2	14255697	39289	14216408			2	9589772	36728	9553044
	3	9827382	39288	9788094			3	8989372	39289	8950083			3	11919990	41029	11878961			3	9598910	34625	9564285				3	11938387	47828	11890559			3	9288278	39028	9249250				3	12101202	39289	12061913			3	9643951	36728	9607223
	4	11983832	39288	11944544			4	6728293	39289	6689004			4	12945163	41029	12904134			4	9473499	34625	9438874				4	6198383	47828	6150555			4	11982882	39028	11943854				4	11340493	39289	11301204			4	10403188	36728	10366460
	5	9283727	39288	9244439			5	9027638	39289	8988349			5	12602930	41029	12561901			5	10104729	34625	10070104				5	7883773	47828	7835945			5	9278278	39028	9239250				5	12581980	39289	12542691			5	9977140	36728	9940412
	6	8928373	39288	8889085			6	11273672	39289	11234383			6	12319919	41029	12278890			6	9965093	34625	9930468				6	7029388	47828	6981560			6	6177288	39028	6138260				6	13637040	39289	13597751			6	4690196	36728	4653468
	7	9283742	39288	9244454			7	8929838	39289	8890549			7	9509289	41029	9468260			7	10059078	34625	10024453				7	8992882	47828	8945054			7	8928827	39028	8889799				7	14300123	39289	14260834			7	8701479	36728	8664751
	8	8923728	39288	8884440			8	9287738	39289	9248449			8	7812898	41029	7771869			8	10788184	34625	10753559				8	7293883	47828	7246055			8	8627778	39028	8588750				8	15393887	39289	15354598			8	8655400	36728	8618672
	9	11928332	39288	11889044			9	8928377	39289	8889088			9	7053243	41029	7012214			9	10318091	34625	10283466				9	10288281	47828	10240453			9	9109782	39028	9070754				9	12965139	39289	12925850			9	8018475	36728	7981747
	10	7872732	39288	7833444			10	11928383	39289	11889094			10	8934483	41029	8893454			10	10685008	34625	10650383				10	9289021	47828	9241193			10	11728982	39028	11689954				10	10893198	39289	10853909			10	11884651	36728	11847923
	11	9182736	39288	9143448			11	8928377	39289	8889088			11	9962524	41029	9921495			11	9812668	34625	9778043				11	10299282	47828	10251454			11	7828727	39028	7789699				11	11351354	39289	11312065			11	11463472	36728	11426744
	12	11299383	39288	11260095			12	12398489	39289	12359200			12	10090870	41029	10049841			12	13361036	34625	13326411				12	7282762	47828	7234934			12	8928929	39028	8889901				12	11861223	39289	11821934			12	14356620	36728	14319892
	13	8292831	39288	8253543			13	8928377	39289	8889088			13	10683918	41029	10642889			13	7590867	34625	7556242				13	7828929	47828	7781101			13	8939902	39028	8900874				13	8963419	39289	8924130			13	14172407	36728	14135679
	14	9928227	39288	9888939			14	9200388	39289	9161099			14	9940609	41029	9899580			14	8121981	34625	8087356				14	8929289	47828	8881461			14	8928892	39028	8889864				14	8152304	39289	8113015			14	8038559	36728	8001831
	15	8918282	39288	8878994			15	9276468	39289	9237179			15	9921500	41029	9880471			15	8403851	34625	8369226				15	6992892	47828	6945064			15	12899389	39028	12860361				15	8573163	39289	8533874			15	10141730	36728	10105002
	16	8292872	39288	8253584			16	9273664	39289	9234375			16	8668636	41029	8627607			16	7606108	34625	7571483				16	8929288	47828	8881460			16	8298282	39028	8259254				16	8123788	39289	8084499			16	8663824	36728	8627096
	17	11817161	39288	11777873			17	7288373	39289	7249084			17	9271547	41029	9230518			17	7048494	34625	7013869				17	10299389	47828	10251561			17	8527882	39028	8488854				17	11024315	39289	10985026			17	8557805	36728	8521077
	18	9282727	39288	9243439			18	6288378	39289	6249089			18	7623141	41029	7582112			18	6918256	34625	6883631				18	9002992	47828	8955164			18	7678289	39028	7639261				18	9148058	39289	9108769			18	9862840	36728	9826112
	19	7288272	39288	7248984			19	8399382	39289	8360093			19	9986762	41029	9945733			19	6589615	34625	6554990				19	10299892	47828	10252064			19	8929882	39028	8890854				19	10412988	39289	10373699			19	11287984	36728	11251256
	20	12918282	39288	12878994			20	9283773	39289	9244484			20	9695553	41029	9654524			20	9103898	34625	9069273				20	12839932	47828	12792104			20	11828772	39028	11789744				20	11701847	39289	11662558			20	12740965	36728	12704237
	21	9829282	39288	9789994			21	6828277	39289	6788988			21	9820038	41029	9779009			21	8961437	34625	8926812				21	7029892	47828	6982064			21	7992882	39028	7953854				21	9758391	39289	9719102			21	12684589	36728	12647861
	22	7827181	39288	7787893			22	8299388	39289	8260099			22	8666302	41029	8625273			22	9154001	34625	9119376				22	8900289	47828	8852461			22	12938839	39028	12899811				22	9018705	39289	8979416			22	12486141	36728	12449413
	23	9282753	39288	9243465			23	8827378	39289	8788089			23	7556604	41029	7515575			23	9334416	34625	9299791				23	8928388	47828	8880560			23	8298292	39028	8259264				23	9388336	39289	9349047			23	9354016	36728	9317288
	24	9018273	39288	8978985			24	10383388	39289	10344099			24	11065550	41029	11024521			24	14013185	34625	13978560				24	12893993	47828	12846165			24	7728892	39028	7689864				24	14300690	39289	14261401			24	17638028	36728	17601300
	25	6716628	39288	6677340			25	12938848	39289	12899559			25	7220965	41029	7179936			25	13780015	34625	13745390				25	9092882	47828	9045054			25	8928892	39028	8889864				25	10930116	39289	10890827			25	8626102	36728	8589374
	26	11728371	39288	11689083			26	9288377	39289	9249088			26	11160750	41029	11119721			26	7614198	34625	7579573				26	9927892	47828	9880064			26	9288288	39028	9249260				26	12816793	39289	12777504			26	10623951	36728	10587223
	27	7288263	39288	7248975			27	8928377	39289	8889088			27	11198990	41029	11157961			27	9153122	34625	9118497				27	12937838	47828	12890010			27	9282892	39028	9243864				27	13203665	39289	13164376			27	8997535	36728	8960807
	28	8928376	39288	8889088			28	7838462	39289	7799173			28	9804917	41029	9763888			28	10064220	34625	10029595				28	9828782	47828	9780954			28	8929828	39028	8890800				28	10946256	39289	10906967			28	8805200	36728	8768472
	29	11373672	39288	11334384			29	8387732	39289	8348443			29	10795126	41029	10754097			29	10847225	34625	10812600				29	7888299	47828	7840471			29	10289299	39028	10250271				29	10766146	39289	10726857			29	10088847	36728	10052119
	30	8298266	39288	8258978			30	13887312	39289	13848023			30	10192040	41029	10151011			30	10823700	34625	10789075				30	7288382	47828	7240554			30	9298821	39028	9259793				30	8336002	39289	8296713			30	10547799	36728	10511071
				9.44436e+06	1.55818e+06					9.18663e+06	1.75735e+06					9.80876e+06	1.52883e+06					9.51787e+06	1.85105e+06						9.1038e+06	1.80154e+06					9.17679e+06	1.60038e+06						1.12255e+07	2.03134e+06					1.02651e+07	2.43693e+06
																	t test
																Rec8
																	Comparison	p value	Summary
																cdc20-mn
															1	OE cuso4_5h	1 Vs 2	P < 0.001	***
															2	OE cuso4_8h
																cdc20-mn pCUP Esp1-9myc
															3	WOE cuso4_5h	3 Vs 4	P < 0.001	***
															4	WOE cuso4_8h
															5	OE cuso4_3h	5 Vs 6	P < 0.001	***
															6	OE cuso4_8h
															7	OE cuso4_5h	7 Vs 8	P < 0.001	***
															8	OE cuso4_8h
																	4 Vs 6	p<0.01	**

## Sheet: Fig 2 G 
Time course I					Tub			H2B					Time course II					Tub			H2B				Time course III					Tub			H2B
	Rec8	Raw Int	Back ground Int	Actual Int	Raw Int	Back ground Int	Actual Int	Raw Int	Back ground Int	Actual Int				Rec8	Raw Int	Back ground Int	Actual Int	Raw Int	Back ground Int	Actual Int	Raw Int	Back ground Int	Actual Int			Rec8	Raw Int	Back ground Int	Actual Int	Raw Int	Back ground Int	Actual Int	Raw Int	Back ground Int	Actual Int
	WOE_5hr_WCE	315225	142738	172487	126216	8732	117484	143960	9841	134119				WOE_5hr_WCE	785845	128739	657106	105244	18637	86607	255880	126371	129509			WOE_5hr_WCE	533837	129382	404455	117483	19283	98200	271732	138273	133459
	WOE_5hr_Sup	175283	142738	32545	129723	8732	120991	41465	9841	31624				WOE_5hr_Sup	148898	128739	20158.8	148450	18637	129813	174574	126371	48203			WOE_5hr_Sup	157393	129382	28011	149273	19283	129990	169383	138273	31110
	WOE_5hr_Pel	412993	142738	270255	41921	8732	33189	173289	9841	163448				WOE_5hr_Pel	892824	128739	764085	51877	18637	33240	300415	126371	174044			WOE_5hr_Pel	643827	129382	514445	50382	19283	31099	293883	138273	155610
	WOE_8hr_WCE	794105	142738	651367	123746	8732	115014	194060	9841	184219				WOE_8hr_WCE	1.07725e+06	128739	948508	135609	18637	116972	345653	126371	219282			WOE_8hr_WCE	913827	129382	784445	132843	19283	113560	345782	138273	207509
	WOE_8hr_Sup	643309	142738	500571	121873	8732	113141	68527	9841	58686				WOE_8hr_Sup	577412	128739	448673	162905	18637	144268	181949	126371	55578			WOE_8hr_Sup	598292	129382	468910	148273	19283	128990	197959	138273	59686
	WOE_8hr_Pel	418768	142738	276030	45004	8732	36272	189504	9841	179663				WOE_8hr_Pel	582765	128739	454026	42179	18637	23542	250901	126371	124530			WOE_8hr_Pel	508273	129382	378891	46839	19283	27556	300892	138273	162619
	OE_5hr_WCE	759987	142738	617249	123029	8732	114297	212839	9841	202998				OE_5hr_WCE	1.23345e+06	128739	1.10472e+06	203801	18637	185164	345473	126371	219102			OE_5hr_WCE	1008282	129382	878900	172723	19283	153440	356723	138273	218450
	OE_5hr_Sup	186199	142738	43461.4	119923	8732	111191	77838	9841	67997				OE_5hr_Sup	190734	128739	61995.1	200004	18637	181367	183117	126371	56746			OE_5hr_Sup	180372	129382	50990	162823	19283	143540	203782	138273	65509
	OE_5hr_Pel	674365	142738	531627	65069	8732	56337	182108	9841	172267				OE_5hr_Pel	1.09402e+06	128739	965279	36422	18637	17785	268068	126371	141697			OE_5hr_Pel	903728	129382	774346	56738	19283	37455	287829	138273	149556
	OE_8hr_WCE	401905	142738	259167	124434	8732	115702	166273	9841	156432				OE_8hr_WCE	1.01045e+06	128739	881708	186096	18637	167459	194504	126371	68133			OE_8hr_WCE	713728	129382	584346	160289	19283	141006	244499	138273	106226
	OE_8hr_Sup	368979	142738	226241	112942	8732	104210	33577	9841	23736				OE_8hr_Sup	407207	128739	278468	193743	18637	175106	146546	126371	20175			OE_8hr_Sup	392823	129382	263441	157372	19283	138089	159782	138273	21509
	OE_8hr_Pel	193560	142738	50821.7	36277	8732	27545	147530	9841	137689				OE_8hr_Pel	221645	128739	92906.3	25924	18637	7287	164564	126371	38193			OE_8hr_Pel	202837	129382	73455	37839	19283	18556	220782	138273	82509
	WOE-With out Over Expression
	OE-Over Expression										t test
											Comparison	p value	Summary
									1	WOE_5hr_Sup	1 Vs 2	P < 0.01	**
									2	WOE_8hr_Sup
											t test
											Comparison	p value	Summary
									1	OE_5hr_Sup	1 Vs 2	P < 0.05	*
									2	OE_8hr_Sup

## Sheet: Fig 3 B
Time course I						Tub				H2B				Rec8 pS179							Time course II					Tub				H2B				Rec8 pS179
	Rec8	Raw Int	Back ground Int	Actual Int		Raw Int	Back ground Int	Actual Int		Raw Int	Back ground Int	Actual Int		Raw Int	Back ground Int	Actual Int					Rec8	Raw Int	Back ground Int	Actual Int		Raw Int	Back ground Int	Actual Int		Raw Int	Back ground Int	Actual Int		Raw Int	Back ground Int	Actual Int
	cdc20-mn_5hr_WCE	949835	45920	903915		220054	36943	183111		281567	87281	194286		46351	31283	15068					cdc20-mn_5hr_WCE	547075	89201	457874		281995	123021	158974		146436	72819	73617		121383	81203	40180
	cdc20-mn_5hr_Sup	202760	45920	156840		174792	36943	137849		134139	87281	46858		46423	31283	15140					cdc20-mn_5hr_Sup	142459	89201	53258		308118	123021	185097		88989	72819	16170		91601	81203	10398
	cdc20-mn_5hr_Pel	679349	45920	633429		103452	36943	66509		252296	87281	165015		46465	31283	15182					cdc20-mn_5hr_Pel	511831	89201	422630		177459	123021	54438		160822	72819	88003		91269	81203	10066
	cdc20-mn_8hr_WCE	1194573	45920	1148653		243255	36943	206312		268316	87281	181035		114678	31283	83395					cdc20-mn_8hr_WCE	1011589	89201	922388		367990	123021	244969		203426	72819	130607		262438	81203	181235
	cdc20-mn_8hr_Sup	511085	45920	465165		218212	36943	181269		111387	87281	24106		97287	31283	66004					cdc20-mn_8hr_Sup	440710	89201	351509		350395	123021	227374		83364	72819	10545		182296	81203	101093
	cdc20-mn_8hr_Pel	223035	45920	177115		88381	36943	51438		252753	87281	165472		50252	31283	18969					cdc20-mn_8hr_Pel	298352	89201	209151		191747	123021	68726		154217	72819	81398		153381	81203	72178
	cdc20-mn cdc5-mn_5hr_WCE	529987	45920	484067		306376	36943	269433		247092	87281	159811		46544	31283	15261					cdc20-mn cdc5-mn_5hr_WCE	736180	89201	646979		347815	123021	224794		161812	72819	88993		92597	81203	11394
	cdc20-mn cdc5-mn_5hr_Sup	68813	45920	22893		282011	36943	245068		103400	87281	16119		46610	31283	15327					cdc20-mn cdc5-mn_5hr_Sup	165644	89201	76443		333870	123021	210849		79186	72819	6367		91515	81203	10312
	cdc20-mn cdc5-mn_5hr_Pel	752154	45920	706234		108871	36943	71928		235311	87281	148030		46612	31283	15329					cdc20-mn cdc5-mn_5hr_Pel	659956	89201	570755		179952	123021	56931		165114	72819	92295		90578	81203	9375
	cdc20-mn cdc5-mn_8hr_WCE	791071	45920	745151		278489	36943	241546		223661	87281	136380		46584	31283	15301					cdc20-mn cdc5-mn_8hr_WCE	721105	89201	631904		279046	123021	156025		176429	72819	103610		89325	81203	8122
	cdc20-mn cdc5-mn_8hr_Sup	76336	45920	30416		268210	36943	231267		104536	87281	17255		46524	31283	15241					cdc20-mn cdc5-mn_8hr_Sup	125129	89201	35928		213971	123021	90950		78183	72819	5364		88446	81203	7243
	cdc20-mn cdc5-mn_8hr_Pel	627957	45920	582037		96611	36943	59668		202388	87281	115107		46418	31283	15135					cdc20-mn cdc5-mn_8hr_Pel	428735	89201	339534		171904	123021	48883		148128	72819	75309		90359	81203	9156
										t test
										Comparison	p value	Summary
								1	cdc20-mn_5hr_Sup	1 Vs 2	P < 0.01	**
								2	cdc20-mn_8hr_Sup
										t test
										Comparison	p value	Summary
								1	cdc20-mn cdc5-mn_5hr_Sup	1 Vs 2	P > 0.05	ns
								2	cdc20-mn cdc5-mn_8hr_Sup

## Sheet: Fig 3 D 
pS521					pS521					pS521					pS521					pS521						Rec8					Rec8					Rec8					Rec8					Rec8
cdc20-mn					cdc20-mn					cdc20-mn cdc5-mn					cdc20-mn cdc5-mn					cdc20-mn cdc5-mn						cdc20-mn					cdc20-mn					cdc20-mn cdc5-mn					cdc20-mn cdc5-mn					cdc20-mn cdc5-mn
5h	Raw Int	Back ground Int	Actual Int		8h	Raw Int	Back ground Int	Actual Int		5h	Raw Int	Back ground Int	Actual Int		8h	Raw Int	Back ground Int	Actual Int		12h	Raw Int	Back ground Int	Actual Int			5h	Raw Int	Back ground Int	Actual Int		8h	Raw Int	Back ground Int	Actual Int		5h	Raw Int	Back ground Int	Actual Int		8h	Raw Int	Back ground Int	Actual Int		12h	Raw Int	Back ground Int	Actual Int
1	92079	3829	88250		1	23358	3472	19886		1	51811	2902	48909		1	65137	3029	62108		1	54040	3627	50413			1	160528	2788	157740		1	114492	3028	111464		1	131174	2860	128314		1	132368	3189	129179		1	133710	2983	130727
2	86635	3829	82806		2	56314	3472	52842		2	36291	2902	33389		2	101972	3029	98943		2	89297	3627	85670			2	184766	2788	181978		2	16687	3028	13659		2	121091	2860	118231		2	133095	3189	129906		2	108914	2983	105931
3	70811	3829	66982		3	58477	3472	55005		3	51812	2902	48910		3	44575	3029	41546		3	52091	3627	48464			3	198526	2788	195738		3	108590	3028	105562		3	187157	2860	184297		3	126814	3189	123625		3	135346	2983	132363
4	79835	3829	76006		4	33188	3472	29716		4	58461	2902	55559		4	66242	3029	63213		4	65069	3627	61442			4	92588	2788	89800		4	86973	3028	83945		4	116103	2860	113243		4	102986	3189	99797		4	131889	2983	128906
5	78773	3829	74944		5	58910	3472	55438		5	66949	2902	64047		5	62399	3029	59370		5	58830	3627	55203			5	114481	2788	111693		5	124868	3028	121840		5	212045	2860	209185		5	88174	3189	84985		5	77049	2983	74066
6	70543	3829	66714		6	24558	3472	21086		6	38076	2902	35174		6	56745	3029	53716		6	71827	3627	68200			6	136924	2788	134136		6	76921	3028	73893		6	158315	2860	155455		6	125505	3189	122316		6	158241	2983	155258
7	68948	3829	65119		7	27123	3472	23651		7	89732	2902	86830		7	37954	3029	34925		7	61706	3627	58079			7	94036	2788	91248		7	101012	3028	97984		7	176887	2860	174027		7	191181	3189	187992		7	170118	2983	167135
8	75063	3829	71234		8	20944	3472	17472		8	103290	2902	100388		8	96629	3029	93600		8	71745	3627	68118			8	113220	2788	110432		8	60323	3028	57295		8	266485	2860	263625		8	134000	3189	130811		8	163369	2983	160386
9	102325	3829	98496		9	29020	3472	25548		9	149954	2902	147052		9	93275	3029	90246		9	88623	3627	84996			9	80821	2788	78033		9	108332	3028	105304		9	194379	2860	191519		9	109584	3189	106395		9	147077	2983	144094
10	80759	3829	76930		10	9608	3472	6136		10	92587	2902	89685		10	97535	3029	94506		10	74425	3627	70798			10	167669	2788	164881		10	52806	3028	49778		10	195947	2860	193087		10	163629	3189	160440		10	144271	2983	141288
11	100452	3829	96623		11	4336	3472	864		11	80094	2902	77192		11	158980	3029	155951		11	24249	3627	20622			11	228407	2788	225619		11	144439	3028	141411		11	178698	2860	175838		11	70057	3189	66868		11	114236	2983	111253
12	98856	3829	95027		12	16353	3472	12881		12	24399	2902	21497		12	90917	3029	87888		12	95109	3627	91482			12	142568	2788	139780		12	57928	3028	54900		12	153714	2860	150854		12	104328	3189	101139		12	86221	2983	83238
13	82077	3829	78248		13	15059	3472	11587		13	67968	2902	65066		13	31521	3029	28492		13	106780	3627	103153			13	125638	2788	122850		13	86191	3028	83163		13	185506	2860	182646		13	142513	3189	139324		13	83809	2983	80826
14	82077	3829	78248		14	13040	3472	9568		14	61645	2902	58743		14	49045	3029	46016		14	47622	3627	43995			14	207476	2788	204688		14	102149	3028	99121		14	87434	2860	84574		14	105408	3189	102219		14	82369	2983	79386
15	53014	3829	49185		15	17433	3472	13961		15	49598	2902	46696		15	43724	3029	40695		15	55668	3627	52041			15	65064	2788	62276		15	115469	3028	112441		15	103810	2860	100950		15	264971	3189	261782		15	109556	2983	106573
16	46321	3829	42492		16	16993	3472	13521		16	35486	2902	32584		16	61728	3029	58699		16	45710	3627	42083			16	197814	2788	195026		16	96991	3028	93963		16	106607	2860	103747		16	195248	3189	192059		16	107558	2983	104575
17	92856	3829	89027		17	17313	3472	13841		17	34260	2902	31358		17	52550	3029	49521		17	109690	3627	106063			17	136810	2788	134022		17	102168	3028	99140		17	86444	2860	83584		17	172015	3189	168826		17	100382	2983	97399
18	76590	3829	72761		18	28550	3472	25078		18	65873	2902	62971		18	30968	3029	27939		18	97509	3627	93882			18	193499	2788	190711		18	91615	3028	88587		18	293762	2860	290902		18	160010	3189	156821		18	257784	2983	254801
19	56594	3829	52765		19	29132	3472	25660		19	63905	2902	61003		19	31310	3029	28281		19	77619	3627	73992			19	176868	2788	174080		19	102613	3028	99585		19	238019	2860	235159		19	292830	3189	289641		19	187397	2983	184414
20	49060	3829	45231		20	11443	3472	7971		20	47003	2902	44101		20	57194	3029	54165		20	93600	3627	89973			20	134111	2788	131323		20	68512	3028	65484		20	136734	2860	133874		20	195283	3189	192094		20	108556	2983	105573
21	69556	3829	65727		21	15188	3472	11716		21	60337	2902	57435		21	58540	3029	55511		21	44549	3627	40922			21	226905	2788	224117		21	53846	3028	50818		21	182879	2860	180019		21	95475	3189	92286		21	195495	2983	192512
22	43702	3829	39873		22	19362	3472	15890		22	64071	2902	61169		22	54190	3029	51161		22	17629	3627	14002			22	170028	2788	167240		22	119544	3028	116516		22	214132	2860	211272		22	185691	3189	182502		22	191142	2983	188159
23	58908	3829	55079		23	16841	3472	13369		23	80583	2902	77681		23	62323	3029	59294		23	97356	3627	93729			23	97867	2788	95079		23	73014	3028	69986		23	144625	2860	141765		23	100504	3189	97315		23	55198	2983	52215
24	31790	3829	27961		24	25309	3472	21837		24	81710	2902	78808		24	71583	3029	68554		24	83752	3627	80125			24	222146	2788	219358		24	138657	3028	135629		24	134632	2860	131772		24	268567	3189	265378		24	145895	2983	142912
25	49823	3829	45994		25	8946	3472	5474		25	71535	2902	68633		25	56649	3029	53620		25	138702	3627	135075			25	135332	2788	132544		25	101986	3028	98958		25	108372	2860	105512		25	275729	3189	272540		25	184481	2983	181498
26	53087	3829	49258		26	13806	3472	10334		26	91547	2902	88645		26	117109	3029	114080		26	45552	3627	41925			26	158529	2788	155741		26	61612	3028	58584		26	263781	2860	260921		26	96611	3189	93422		26	135816	2983	132833
27	59771	3829	55942		27	22184	3472	18712		27	75111	2902	72209		27	37972	3029	34943		27	105633	3627	102006			27	153049	2788	150261		27	94138	3028	91110		27	152917	2860	150057		27	194024	3189	190835		27	264832	2983	261849
28	94411	3829	90582					19964.6	14213.2	28	111581	2902	108679		28	41749	3029	38720		28	17989	3627	14362			28	241903	2788	239115					88152.6	28973.5	28	167887	2860	165027		28	291921	3189	288732		28	278779	2983	275796
29	74862	3829	71033							29	102104	2902	99202		29	52586	3029	49557		29	20916	3627	17289			29	137430	2788	134642							29	172311	2860	169451		29	113672	3189	110483		29	301062	2983	298079
30	45594	3829	41765							30	69686	2902	66784		30	103193	3029	100164		30	68994	3627	65367			30	241551	2788	238763							30	126478	2860	123618		30	226171	3189	222982		30	100491	2983	97508
31	88229	3829	84400							31	60460	2902	57558		31	36102	3029	33073		31	190777	3627	187150			31	122019	2788	119231							31	95209	2860	92349		31	162730	3189	159541		31	166238	2983	163255
32	92544	3829	88715							32	60332	2902	57430		32	43365	3029	40336		32	18564	3627	14937			32	185702	2788	182914							32	170770	2860	167910		32	84552	3189	81363		32	264171	2983	261188
33	94054	3829	90225							33	46369	2902	43467		33	32273	3029	29244								33	214738	2788	211950							33	141997	2860	139137		33	124296	3189	121107					149875
34	76541	3829	72712										65116.8	25815.8	34	38162	3029	35133					67986.2	37260.3		34	113012	2788	110224										160967	52254.1	34	215332	3189	212143
			69010.4	18818.7											35	112596	3029	109567											155213	48488.7											35	170743	3189	167554
															36	60837	3029	57808																							36	220494	3189	217305
															37	71943	3029	68914																							37	204030	3189	200841
															38	158382	3029	155353																							38	131784	3189	128595
																		63811.9	32548.2																									159241	61760.2
							t test
							Comparison	p value	Summary
					1	cdc20-mn_5hr	1 Vs 2	P < 0.001	***
					2	cdc20-mn_8hr
					3	cdc20-mn cdc5-mn_5hr	3 Vs 4	P >0.05	ns
					4	cdc20-mn cdc5-mn_8hr
[truncated: 15 more columns]

[truncated: 15 more sheets: Fig 3 F, Fig 3 G , Fig 4 B, Fig 4 D, Fig 4 E, Fig 4 F, Fig5 B, Fig 5 E, Fig 6 B, Fig 6 C, Fig S2 E  , Fig S2 D, Fig S4 B, Fig S4 C & D, Fig S4 E]
